# Supplementary material for: Adaptive Evolution of the Eda Gene and Scales Loss in Schizothoracine Fishes in Response to Uplift of the Tibetan Plateau
Source: Int J Mol Sci. 2018 Sep 27;19(10):2953. doi: 10.3390/ijms19102953 (PMC6213870; doi:10.3390/ijms19102953)
Supplement: Supplementary file 1 [file ijms-19-02953-s001.zip]

Archive with 4 entries (3 files):
- supplementary/
- supplementary/Fig.S1-..pdf
- supplementary/table S1.pdf
- supplementary/table s2.pdf
